# Supplementary material for: Characterization of Cytoskeletal Profilin Genes in Plasticity Elongation of Mesocotyl and Coleoptile of Maize Under Diverse Abiotic Stresses
Source: Int J Mol Sci. 2024 Oct 30;25(21):11693. doi: 10.3390/ijms252111693 (PMC11546416; doi:10.3390/ijms252111693)
Supplement: Supplementary file 1 [file ijms-25-11693-s001.zip › Table S1.xlsx]

## Sheet: Sheet1
Table S1. The chromosome distribution, molecular characteristics, and subcellulaar localization of profilin (PRF) gene family members in seeven plant species.
Speces	Gene_ID	Nomenclature	CDS length (bp)	Exon	Amino acid number (No.)	Molecular weight (Da)	Theoretical pI	Chromosome	Position	Sucellular localization
Zea mays	Zm00001d043523	ZmPRF2.1	399	3	132	14336.5	4.94	3	202712631-202713672	Cytoplasm
	Zm00001d053631	ZmPRF3.2	564	3	187	19343.9	4.81	4	237406007-237408981	Chloroplast
	Zm00001d036213	ZmPRF3.1	486	3	161	18356.8	6.29	6	77268316-77270830	Cytoplasm
	Zm00001d038783	ZmPRF3.5	396	3	131	14121.2	4.94	6	164327814-164329029	Cytoplasm
	Zm00001d010797	ZmPRF3.4	414	3	137	14811	5.09	8	128115856-128116962	Mitochondrion
	Zm00001d012772	ZmPRF1.1	396	3	131	14265.4	4.91	8	180571569-180572723	Cytoplasm
	Zm00001d012773	ZmPRF1.2	399	3	132	14365.5	4.91	8	180621908-180623041	Cytoplasm
	Zm00001d045323	ZmPRF3.3	396	3	131	14114.2	4.59	9	18935792-18946869	Cytoplasm
Oryza sativa	LOC4348317	OsPRF2	519	3	172	18908.5	6.2	10	9403249..9404421	Nucleus
	LOC4340155	OsPRF3	396	3	131	14133.2	4.73	6	2848582..2851416	Cytoplasm
	LOC127786208	OsPRF1	396	3	131	14243.3	4.91	10	8765396..8766499	Cytoplasm
Sorghum bicolor	LOC8062164	SbPRF1	396	3	131	14301.4	4.91	3	62307540..62308762	Cytoplasm
	LOC110430122	SbPRF2	258	2	85	9085.62	5.68	9	55256573..55257215	Cytoplasm
	LOC8083003	SbPRF3	396	3	131	14212.2	4.92	9	55267023..55268061	Cytoplasm
	LOC8066655	SbPRF4	450	5	149	16470.8	7.82	9	15364892..15366621	Nucleus
	LOC8071328	SbPRF5	396	3	131	14040.1	4.61	10	3225516..3227725	Cytoplasm
Triticum aestivum	LOC123179474	TaPRF1	396	3	131	14007	4.88	1A	533659412..533660420	Cytoplasm
	LOC123096487	TaPRF2	396	3	131	14007	4.88	1B	592689610..592690623	Cytoplasm
	LOC123173272	TaPRF3	396	3	131	14007	4.88	1D	435900805..435901705	Cytoplasm
	LOC123187449	TaPRF4	483	5	160	17026.7	10.12	2A	60151029..60154098	Mitochondria
	LOC123060379	TaPRF5	396	3	131	14101.1	4.41	3A	73992978..73995934	Cytoplasm
	LOC123058522	TaPRF6	396	3	131	14078.1	4.77	3A	518478835..518479904	Cytoplasm
	LOC123065618	TaPRF7	396	3	131	14078.1	4.77	3B	513125609..513126700	Cytoplasm
	LOC123068918	TaPRF8	396	3	131	14091.1	4.51	3B	117083221..117086215	Cytoplasm
	LOC123077435	TaPRF9	396	3	131	14101.1	4.41	3D	64206085..64209054	Cytoplasm
	LOC123079072	TaPRF10	396	3	131	14122.1	4.67	3D	385791890..385792974	Cytoplasm
	LOC543315	TaPRF11	396	3	131	14178.3	4.93	7A	68244925..68247116	Cytoplasm
	LOC123155801	TaPRF12	396	3	131	14177.2	4.87	7B	3667792..3670101	Cytoplasm
	LOC123164250	TaPRF13	396	3	131	14191.3	4.89	7D	62458729..62460865	Cytoplasm
Glycine max	LOC100778045	GmPRF1	402	3	133	14243.1	5.13	1	579396..582979	Cytoplasm
	LOC100784770	GmPRF2	402	3	133	14335.3	5.14	5	40476722..40478726	Cytoplasm
	LOC100789770	GmPRF3	402	3	133	14234.1	4.96	7	14859850..14861886	Nucleus; Cytoplasm
	LOC100799819	GmPRF4	402	3	133	14371.3	4.86	8	2589377..2591155	Cytoplasm
	LOC100127411	GmPRF5	396	3	131	14062	4.71	8	2594406..2596239	Cytoplasm
	LOC100809393	GmPRF6	396	3	131	14064.1	4.89	15	1603777..1605519	Cytoplasm
Gossypium hirsutum	LOC107900294	GhPRF6	402	3	133	14357.4	5.38	D06	12414011..12414944	Cytoplasm
	LOC107963289	GhPRF2	402	3	133	14369.4	5.38	A06	6904173..16905236	Cytoplasm
	LOC107940199	GhPRF5	426	3	141	15224.4	5.67	A08	126610622..126613224	Nucleus
	LOC107907174	GhPRF1	402	3	133	14250.2	5.38	D05	2457353..2458503	Cytoplasm
	LOC107951807	GhPRF3	399	3	132	14113.1	4.87	A02	83143372..83146030	Cytoplasm
	LOC107940212	GhPRF4	396	3	131	14031.1	4.73	A08	126606806..126608835	Cytoplasm
Arabidopsis thaliana	AT4G29350	AtPRF2	396	3	131	13997.9	4.91	4	14449888..14451394	Cytoplasm
	AT2G19760	AtPRF1	396	3	131	14266.2	4.7	2	8516658..8518194	Cytoplasm
	AT5G56600	AtPRF3	396	3	131	14036	4.67	5	22909882..22910710	Cytoplasm
	AT2G19770	AtPRF5	405	3	134	14549.6	5.02	2	8519485..8521275	Cytoplasm
	AT4G29340	AtPRF4	405	3	134	14418.4	5.02	4	14447338..14448698	Cytoplasm
