# Supplementary material for: Characterization of Cytoskeletal Profilin Genes in Plasticity Elongation of Mesocotyl and Coleoptile of Maize Under Diverse Abiotic Stresses
Source: Int J Mol Sci. 2024 Oct 30;25(21):11693. doi: 10.3390/ijms252111693 (PMC11546416; doi:10.3390/ijms252111693)
Supplement: Supplementary file 1 [file ijms-25-11693-s001.zip › Table S2.xlsx]

## Sheet: Sheet1
Table S2. The nonsynonymous (Ka) and synonymous (Ks) values of the profilin (PRF) gene parirs in different plant species.
Colinear gene pair	Ka	Ks	Ka/Ks	Nature of selection
SbPRF1-ZmPRF2.1	0.0151894	0.140099	0.108418	Purifying selection
SbPRF3-ZmPRF3.5	0.046995	0.390203	0.120437	Purifying selection
SbPRF2-ZmPRF3.4	0.0305354	0.497011	0.0614381	Purifying selection
OsPRF3-ZmPRF3.3	0.99106	1.03066	0.961582	Purifying selection
TaPRF11-ZmPRF3.3	0.999108	1.0032	0.995917	Purifying selection
SbPRF5-ZmPRF3.3	1.00408	0.986965	1.01734	Positive selection
TaPRF13-ZmPRF3.3	0.996157	1.01402	0.982387	Purifying selection
TaPRF12-ZmPRF3.3	1.00126	0.99539	1.0059	Positive selection
TaPRF12-SbPRF5	0.0724968	0.512247	0.141527	Purifying selection
TaPRF11-OsPRF3	0.0867446	0.571773	0.151712	Purifying selection
TaPRF12-OsPRF3	0.0749433	0.542744	0.138082	Purifying selection
TaPRF13-OsPRF3	0.078384	0.523825	0.149638	Purifying selection
GmPRF2-GhPRF2	0.0877187	1.25423	0.0699384	Purifying selection
GmPRF1-GhPRF1	0.0947362	1.47156	0.0643781	Purifying selection
GmPRF2-GhPRF1	0.0891513	1.69234	0.0526794	Purifying selection
GmPRF3-GhPRF1	0.099078	1.54749	0.0640249	Purifying selection
GmPRF4-GhPRF1	0.085385	1.90003	0.0449388	Purifying selection
GmPRF2-GhPRF6	0.0903856	1.26168	0.0716391	Purifying selection
AtPRF1-BjPRF1-1	0.7685	0.0496	0.0646	Purifying selection
AtPRF1-BjPRF1-3	0.5338	0.0429	0.0804	Purifying selection
AtPRF5-BjPRF5-5	0.2425	0.0261	0.1076	Purifying selection
AtPRF5-BjPRF5-1	0.3432	0.0218	0.0636	Purifying selection
AtPRF5-BjPRF5-4	0.354	0.0248	0.0702	Purifying selection
AtPRF1-BjPRF1-7	0.434	0.0441	0.1016	Purifying selection
AtPRF5-BjPRF5-3	0.3897	0.0215	0.0553	Purifying selection
AtPRF4-BjPRF4-1	0.3998	0.0179	0.0447	Purifying selection
AtPRF4-BjPRF4-2	0.361	0.0176	0.0488	Purifying selection
AtPRF4-BjPRF4-4	0.3974	0.0212	0.0533	Purifying selection
AtPRF4-BjPRF4-3	0.3978	0.0326	0.082	Purifying selection
AtPRF2-BjPRF2-1	0.3026	0.0508	0.168	Purifying selection
AtPRF3-BjPRF3-3	0.4138	0.0667	0.1612	Purifying selection
AtPRF3-BjPRF3-1	0.4258	0.1064	0.2498	Purifying selection
AtPRF3-BjPRF3-2	0.4507	0.0713	0.1583	Purifying selection
AtPRF3-BjPRF3-4	0.3872	0.1203	0.3105	Purifying selection
