# Supplementary material for: Characterization of Cytoskeletal Profilin Genes in Plasticity Elongation of Mesocotyl and Coleoptile of Maize Under Diverse Abiotic Stresses
Source: Int J Mol Sci. 2024 Oct 30;25(21):11693. doi: 10.3390/ijms252111693 (PMC11546416; doi:10.3390/ijms252111693)
Supplement: Supplementary file 1 [file ijms-25-11693-s001.zip › Table S3.xlsx]

## Sheet: Sheet1
Table S3. The function annotation of 45 detected proteins they were formed a complex protein-protein interaction (PPI).
Gene_ID	Description	Categy	Swissprot	GO annotation			KEGG Pathway
				Biological process (BP)	Cellular component (CC)	Molecular function (MF)
ZmPRF3.4	profilin homolog2	PRF	sp|P35082|PROF2_MAIZE Profilin-2 OS=Zea mays GN=PRO2 PE=1 SV=2	GO:0042989//sequestering of actin monomers;GO:0042989//sequestering of actin monomers;	GO:0005623//obsolete cell;GO:0005938//cell cortex;GO:0005938//cell cortex;	GO:0003779//actin binding;GO:0003785//actin monomer binding;GO:0003785//actin monomer binding;GO:0003779//actin binding;GO:0003779//actin binding;	ko04810(Regulation of actin cytoskeleton)
ZmPRF2.1	Profilin	PRF	sp|Q9FUD1|PROFA_ORYSJ Profilin-A OS=Oryza sativa subsp. japonica GN=Os10g0323600 PE=2 SV=1	GO:0042989//sequestering of actin monomers;GO:0042989//sequestering of actin monomers;	GO:0005623//obsolete cell;GO:0005856//cytoskeleton;GO:0005856//cytoskeleton;GO:0005938//cell cortex;GO:0005938//cell cortex;	GO:0003779//actin binding;GO:0003779//actin binding;GO:0003779//actin binding;GO:0003785//actin monomer binding;GO:0003785//actin monomer binding;	ko04810(Regulation of actin cytoskeleton)
ZmPRF1.2	Profilin homolog3	PRF	sp|P35083|PROF3_MAIZE Profilin-3 OS=Zea mays GN=PRO3 PE=1 SV=1	GO:0007097//nuclear migration;GO:0007097//nuclear migration;GO:0032956//regulation of actin cytoskeleton organization;GO:0032956//regulation of actin cytoskeleton organization;GO:0042989//sequestering of actin monomers;GO:0042989//sequestering of actin monomers;	GO:0005623//obsolete cell;GO:0005737//cytoplasm;GO:0005856//cytoskeleton;GO:0005856//cytoskeleton;GO:0005938//cell cortex;GO:0005938//cell cortex;GO:0005856//cytoskeleton;GO:0005856//cytoskeleton;GO:0005856//cytoskeleton;GO:0005856//cytoskeleton;	GO:0003779//actin binding;GO:0003779//actin binding;GO:0003779//actin binding;GO:0003785//actin monomer binding;GO:0003785//actin monomer binding;GO:0003785//actin monomer binding;GO:0070064//proline-rich region binding;GO:0070064//proline-rich region binding;GO:0003779//actin binding;GO:0003779//actin binding;GO:0003779//actin binding;GO:0003779//actin binding;GO:0003779//actin binding;GO:000377…	ko04810(Regulation of actin cytoskeleton)
ZmPRF3.3	Profilin homolog5	PRF	sp|Q9SYM2|BBX22_ARATH B-box zinc finger protein 22 OS=Arabidopsis thaliana GN=BBX22 PE=1 SV=2	GO:0007097//nuclear migration;GO:0007097//nuclear migration;GO:0030845//phospholipase C-inhibiting G protein-coupled receptor signaling pathway;GO:0030845//phospholipase C-inhibiting G protein-coupled receptor signaling pathway;GO:0032956//regulation of actin cytoskeleton organization;GO:0032956//regulation of actin cytoskeleton organization;GO:0042989//sequestering of actin monomers;GO:0042989//…	GO:0005622//intracellular anatomical structure;GO:0016020//membrane;GO:0016021//integral component of membrane;GO:0016021//integral component of membrane;GO:0016020//membrane;GO:0016021//integral component of membrane;GO:0016021//integral component of membrane;GO:0005622//intracellular anatomical structure;GO:0005622//intracellular anatomical structure;GO:0005856//cytoskeleton;GO:0005856//cytoske…	GO:0008270//zinc ion binding;GO:0008270//zinc ion binding;GO:0008270//zinc ion binding;GO:0008270//zinc ion binding;GO:0008270//zinc ion binding;GO:0008270//zinc ion binding;GO:0003779//actin binding;GO:0003779//actin binding;GO:0003779//actin binding;GO:0003779//actin binding;GO:0003779//actin binding;GO:0003779//actin binding;GO:0003779//actin binding;GO:0003779//actin binding;GO:0003779//actin…	-
ZmPRF3.5	Profilin-1	PRF	sp|P35081|PROF1_MAIZE Profilin-1 OS=Zea mays GN=PRO1 PE=1 SV=1	GO:0007097//nuclear migration;GO:0030845//phospholipase C-inhibiting G protein-coupled receptor signaling pathway;GO:0032956//regulation of actin cytoskeleton organization;GO:0042989//sequestering of actin monomers;GO:0042989//sequestering of actin monomers;GO:0042989//sequestering of actin monomers;	GO:0005623//obsolete cell;GO:0005737//cytoplasm;GO:0005856//cytoskeleton;GO:0005856//cytoskeleton;GO:0005938//cell cortex;GO:0005938//cell cortex;	GO:0003779//actin binding;GO:0003779//actin binding;GO:0003779//actin binding;GO:0003785//actin monomer binding;GO:0003785//actin monomer binding;GO:0003785//actin monomer binding;GO:0005546//phosphatidylinositol-4,5-bisphosphate binding;GO:0070064//proline-rich region binding;	ko04810(Regulation of actin cytoskeleton)
ZmPRF3.1	Profilin-4	PRF	sp|O22655|PROF4_MAIZE Profilin-4 OS=Zea mays GN=PRO4 PE=1 SV=1	GO:0007097//nuclear migration;GO:0007097//nuclear migration;GO:0009555//pollen development;GO:0009555//pollen development;GO:0009860//pollen tube growth;GO:0009860//pollen tube growth;GO:0032956//regulation of actin cytoskeleton organization;GO:0032956//regulation of actin cytoskeleton organization;GO:0042989//sequestering of actin monomers;GO:0042989//sequestering of actin monomers;GO:0042989//s…	GO:0005623//obsolete cell;GO:0005737//cytoplasm;GO:0005856//cytoskeleton;GO:0005856//cytoskeleton;GO:0005938//cell cortex;GO:0005938//cell cortex;GO:0000786//nucleosome;GO:0000786//nucleosome;GO:0005634//nucleus;GO:0005634//nucleus;GO:0005694//chromosome;GO:0005856//cytoskeleton;GO:0005856//cytoskeleton;	GO:0003779//actin binding;GO:0003779//actin binding;GO:0003779//actin binding;GO:0003785//actin monomer binding;GO:0003785//actin monomer binding;GO:0003785//actin monomer binding;GO:0070064//proline-rich region binding;GO:0070064//proline-rich region binding;GO:0003677//DNA binding;GO:0003677//DNA binding;GO:0003779//actin binding;GO:0003779//actin binding;GO:0003779//actin binding;GO:0046982//p…	ko04810(Regulation of actin cytoskeleton)
ZmPRF1.1	Profilin-1	PRF	sp|A4KA56|PROF7_MAIZE Profilin-7 OS=Zea mays PE=1 SV=1	GO:0007097//nuclear migration;GO:0032956//regulation of actin cytoskeleton organization;GO:0042989//sequestering of actin monomers;GO:0042989//sequestering of actin monomers;	GO:0005623//obsolete cell;GO:0005737//cytoplasm;GO:0005856//cytoskeleton;GO:0005856//cytoskeleton;GO:0005938//cell cortex;GO:0005938//cell cortex;GO:0005856//cytoskeleton;GO:0005856//cytoskeleton;GO:0005856//cytoskeleton;GO:0005856//cytoskeleton;GO:0005856//cytoskeleton;GO:0005856//cytoskeleton;GO:0005856//cytoskeleton;GO:0005856//cytoskeleton;GO:0005856//cytoskeleton;GO:0005856//cytoskeleton;	GO:0003779//actin binding;GO:0003779//actin binding;GO:0003779//actin binding;GO:0003785//actin monomer binding;GO:0003785//actin monomer binding;GO:0003785//actin monomer binding;GO:0070064//proline-rich region binding;GO:0003779//actin binding;GO:0003779//actin binding;GO:0003779//actin binding;GO:0003779//actin binding;GO:0003779//actin binding;GO:0003779//actin binding;GO:0003779//actin bindi…	ko04810(Regulation of actin cytoskeleton)
ZmPRF3.2	-	PRF	sp|O22655|PROF4_MAIZE Profilin-4 OS=Zea mays GN=PRO4 PE=1 SV=1	GO:0042989//sequestering of actin monomers;	GO:0016020//membrane;GO:0016021//integral component of membrane;GO:0016021//integral component of membrane;GO:0005623//obsolete cell;GO:0005938//cell cortex;	GO:0003785//actin monomer binding;	-
Zm00001d004087	Actin-7	ACT	sp|P30171|ACT11_SOLTU Actin-97 OS=Solanum tuberosum GN=AC97 PE=3 SV=1	-	-	-	-
Zm00001d003298	Actin-7	ACT	sp|A2XLF2|ACT1_ORYSI Actin-1 OS=Oryza sativa subsp. indica GN=ACT1 PE=2 SV=1	-	GO:0005737//cytoplasm;GO:0005856//cytoskeleton;	GO:0000166//nucleotide binding;GO:0005524//ATP binding;GO:0005524//ATP binding;	-
Zm00001d016203	Actin-related protein 2/3 complex subunit 3	ACT	sp|Q1ECJ7|ARPC3_ARATH Actin-related protein 2/3 complex subunit 3 OS=Arabidopsis thaliana GN=ARPC3 PE=1 SV=1	GO:0030833//regulation of actin filament polymerization;GO:0030833//regulation of actin filament polymerization;GO:0034314//Arp2/3 complex-mediated actin nucleation;GO:0034314//Arp2/3 complex-mediated actin nucleation;GO:0034314//Arp2/3 complex-mediated actin nucleation;GO:0030833//regulation of actin filament polymerization;GO:0030833//regulation of actin filament polymerization;GO:0034314//Arp2…	GO:0005737//cytoplasm;GO:0005737//cytoplasm;GO:0005856//cytoskeleton;GO:0005856//cytoskeleton;GO:0005856//cytoskeleton;GO:0005885//Arp2/3 protein complex;GO:0005885//Arp2/3 protein complex;GO:0005885//Arp2/3 protein complex;GO:0005737//cytoplasm;GO:0005737//cytoplasm;GO:0005856//cytoskeleton;GO:0005856//cytoskeleton;GO:0005856//cytoskeleton;GO:0005885//Arp2/3 protein complex;GO:0005885//Arp2/3 pr…	GO:0003779//actin binding;GO:0003779//actin binding;GO:0003779//actin binding;GO:0003779//actin binding;GO:0005507//copper ion binding;GO:0005507//copper ion binding;GO:0016491//oxidoreductase activity;GO:0016491//oxidoreductase activity;GO:0051015//actin filament binding;GO:0003779//actin binding;GO:0003779//actin binding;GO:0003779//actin binding;GO:0003779//actin binding;	ko04810(Regulation of actin cytoskeleton)
Zm00001d018484	Actin-related protein 2/3 complex subunit 1A	ACT	sp|Q9SJW6|ARC1B_ARATH Actin-related protein 2/3 complex subunit 1B OS=Arabidopsis thaliana GN=ARPC1B PE=2 SV=1	GO:0030833//regulation of actin filament polymerization;GO:0030833//regulation of actin filament polymerization;GO:0034314//Arp2/3 complex-mediated actin nucleation;GO:0034314//Arp2/3 complex-mediated actin nucleation;GO:0030833//regulation of actin filament polymerization;GO:0030833//regulation of actin filament polymerization;GO:0034314//Arp2/3 complex-mediated actin nucleation;GO:0034314//Arp2…	GO:0005885//Arp2/3 protein complex;GO:0005885//Arp2/3 protein complex;GO:0015629//actin cytoskeleton;GO:0015629//actin cytoskeleton;GO:0016020//membrane;GO:0016021//integral component of membrane;GO:0016021//integral component of membrane;GO:0005737//cytoplasm;GO:0005737//cytoplasm;GO:0005856//cytoskeleton;GO:0005885//Arp2/3 protein complex;GO:0005885//Arp2/3 protein complex;GO:0005885//Arp2/3 pr…	GO:0005515//protein binding;GO:0003779//actin binding;GO:0003779//actin binding;GO:0005515//protein binding;GO:0003779//actin binding;GO:0005515//protein binding;GO:0051015//actin filament binding;GO:0051015//actin filament binding;GO:0005515//protein binding;GO:0005515//protein binding;GO:0003779//actin binding;GO:0003779//actin binding;GO:0005515//protein binding;GO:0005515//protein binding;GO:…	ko04810(Regulation of actin cytoskeleton)
Zm00001d019042	Actin-related protein 2/3 complex subunit 3	ACT	sp|Q1ECJ7|ARPC3_ARATH Actin-related protein 2/3 complex subunit 3 OS=Arabidopsis thaliana GN=ARPC3 PE=1 SV=1	GO:0030833//regulation of actin filament polymerization;GO:0030833//regulation of actin filament polymerization;GO:0034314//Arp2/3 complex-mediated actin nucleation;GO:0034314//Arp2/3 complex-mediated actin nucleation;GO:0034314//Arp2/3 complex-mediated actin nucleation;GO:0034314//Arp2/3 complex-mediated actin nucleation;	GO:0005737//cytoplasm;GO:0005737//cytoplasm;GO:0005856//cytoskeleton;GO:0005856//cytoskeleton;GO:0005856//cytoskeleton;GO:0005885//Arp2/3 protein complex;GO:0005885//Arp2/3 protein complex;GO:0005885//Arp2/3 protein complex;GO:0005885//Arp2/3 protein complex;	GO:0003779//actin binding;GO:0003779//actin binding;GO:0051015//actin filament binding;	ko04810(Regulation of actin cytoskeleton)
Zm00001d053123	Actin-related protein 2/3 complex subunit 5	ACT	sp|Q9M117|ARC5A_ARATH Actin-related protein 2/3 complex subunit 5A OS=Arabidopsis thaliana GN=ARPC5A PE=1 SV=2	GO:0030833//regulation of actin filament polymerization;GO:0030833//regulation of actin filament polymerization;GO:0034314//Arp2/3 complex-mediated actin nucleation;GO:0034314//Arp2/3 complex-mediated actin nucleation;GO:0034314//Arp2/3 complex-mediated actin nucleation;	GO:0005737//cytoplasm;GO:0005737//cytoplasm;GO:0005856//cytoskeleton;GO:0005885//Arp2/3 protein complex;GO:0005885//Arp2/3 protein complex;GO:0005885//Arp2/3 protein complex;GO:0015629//actin cytoskeleton;GO:0015629//actin cytoskeleton;	GO:0051015//actin filament binding;GO:0051015//actin filament binding;	ko04810(Regulation of actin cytoskeleton)
Zm00001d003039	Actin-related protein 2/3 complex subunit 2B	ACT	sp|F4IVU1|ARC2B_ARATH Actin-related protein 2/3 complex subunit 2B OS=Arabidopsis thaliana GN=ARPC2B PE=2 SV=1	GO:0030041//actin filament polymerization;GO:0030041//actin filament polymerization;GO:0030833//regulation of actin filament polymerization;GO:0030833//regulation of actin filament polymerization;GO:0034314//Arp2/3 complex-mediated actin nucleation;GO:0034314//Arp2/3 complex-mediated actin nucleation;GO:0030041//actin filament polymerization;GO:0030041//actin filament polymerization;GO:0030833//r…	GO:0005737//cytoplasm;GO:0005737//cytoplasm;GO:0005856//cytoskeleton;GO:0005885//Arp2/3 protein complex;GO:0005885//Arp2/3 protein complex;GO:0015629//actin cytoskeleton;GO:0015629//actin cytoskeleton;GO:0005885//Arp2/3 protein complex;GO:0005885//Arp2/3 protein complex;GO:0005885//Arp2/3 protein complex;GO:0015629//actin cytoskeleton;GO:0015629//actin cytoskeleton;	GO:0003779//actin binding;GO:0003779//actin binding;GO:0005200//structural constituent of cytoskeleton;GO:0005200//structural constituent of cytoskeleton;GO:0051015//actin filament binding;GO:0051015//actin filament binding;	ko04810(Regulation of actin cytoskeleton)
Zm00001d022558	Actin-related protein 2	ACT	sp|A2YUL5|ARP2_ORYSI Actin-related protein 2 OS=Oryza sativa subsp. indica GN=ARP2 PE=3 SV=2	GO:0000902//cell morphogenesis;GO:0007015//actin filament organization;GO:0007015//actin filament organization;GO:0007015//actin filament organization;GO:0009825//multidimensional cell growth;GO:0009825//multidimensional cell growth;GO:0010090//trichome morphogenesis;GO:0010090//trichome morphogenesis;GO:0034314//Arp2/3 complex-mediated actin nucleation;GO:0034314//Arp2/3 complex-mediated actin n…	GO:0005737//cytoplasm;GO:0005856//cytoskeleton;GO:0005856//cytoskeleton;GO:0005856//cytoskeleton;GO:0005885//Arp2/3 protein complex;GO:0005885//Arp2/3 protein complex;GO:0005885//Arp2/3 protein complex;GO:0005885//Arp2/3 protein complex;	GO:0000166//nucleotide binding;GO:0003779//actin binding;GO:0005524//ATP binding;GO:0005524//ATP binding;GO:0005524//ATP binding;GO:0051015//actin filament binding;	ko04810(Regulation of actin cytoskeleton)
Zm00001d051913	Actin protein 2/3 complex subunit 1B%3B Actin- related protein 2/3 complex subunit 1B	ACT	sp|Q9SJW6|ARC1B_ARATH Actin-related protein 2/3 complex subunit 1B OS=Arabidopsis thaliana GN=ARPC1B PE=2 SV=1	GO:0030833//regulation of actin filament polymerization;GO:0030833//regulation of actin filament polymerization;GO:0034314//Arp2/3 complex-mediated actin nucleation;GO:0034314//Arp2/3 complex-mediated actin nucleation;GO:0034314//Arp2/3 complex-mediated actin nucleation;GO:0034314//Arp2/3 complex-mediated actin nucleation;GO:0030833//regulation of actin filament polymerization;GO:0030833//regulat…	GO:0005737//cytoplasm;GO:0005737//cytoplasm;GO:0005856//cytoskeleton;GO:0005885//Arp2/3 protein complex;GO:0005885//Arp2/3 protein complex;GO:0005885//Arp2/3 protein complex;GO:0005885//Arp2/3 protein complex;GO:0015629//actin cytoskeleton;GO:0015629//actin cytoskeleton;GO:0005737//cytoplasm;GO:0005737//cytoplasm;GO:0005856//cytoskeleton;GO:0005885//Arp2/3 protein complex;GO:0005885//Arp2/3 prote…	GO:0003779//actin binding;GO:0005515//protein binding;GO:0051015//actin filament binding;GO:0051015//actin filament binding;GO:0003779//actin binding;GO:0005515//protein binding;GO:0051015//actin filament binding;GO:0051015//actin filament binding;GO:0005515//protein binding;GO:0003779//actin binding;GO:0003779//actin binding;GO:0005515//protein binding;GO:0005515//protein binding;GO:0005515//pro…	ko04810(Regulation of actin cytoskeleton)
Zm00001d016207	Actin-related protein 2/3 complex subunit 3	ACT	sp|Q1ECJ7|ARPC3_ARATH Actin-related protein 2/3 complex subunit 3 OS=Arabidopsis thaliana GN=ARPC3 PE=1 SV=1	GO:0030833//regulation of actin filament polymerization;GO:0030833//regulation of actin filament polymerization;GO:0034314//Arp2/3 complex-mediated actin nucleation;GO:0034314//Arp2/3 complex-mediated actin nucleation;GO:0034314//Arp2/3 complex-mediated actin nucleation;GO:0030833//regulation of actin filament polymerization;GO:0030833//regulation of actin filament polymerization;GO:0034314//Arp2…	GO:0005737//cytoplasm;GO:0005737//cytoplasm;GO:0005856//cytoskeleton;GO:0005856//cytoskeleton;GO:0005856//cytoskeleton;GO:0005885//Arp2/3 protein complex;GO:0005885//Arp2/3 protein complex;GO:0005885//Arp2/3 protein complex;GO:0005737//cytoplasm;GO:0005737//cytoplasm;GO:0005856//cytoskeleton;GO:0005856//cytoskeleton;GO:0005856//cytoskeleton;GO:0005885//Arp2/3 protein complex;GO:0005885//Arp2/3 pr…	GO:0003779//actin binding;GO:0003779//actin binding;GO:0003779//actin binding;GO:0003779//actin binding;GO:0051015//actin filament binding;GO:0003779//actin binding;GO:0003779//actin binding;	ko04810(Regulation of actin cytoskeleton)
Zm00001d012854	Actin-related protein 2/3 complex subunit 4	ACT	sp|F4JUL9|ARPC4_ARATH Actin-related protein 2/3 complex subunit 4 OS=Arabidopsis thaliana GN=ARPC4 PE=1 SV=1	GO:0030041//actin filament polymerization;GO:0030041//actin filament polymerization;GO:0030833//regulation of actin filament polymerization;GO:0030833//regulation of actin filament polymerization;GO:0034314//Arp2/3 complex-mediated actin nucleation;GO:0034314//Arp2/3 complex-mediated actin nucleation;GO:0030041//actin filament polymerization;GO:0030041//actin filament polymerization;GO:0030041//a…	GO:0005885//Arp2/3 protein complex;GO:0005885//Arp2/3 protein complex;GO:0015629//actin cytoskeleton;GO:0015629//actin cytoskeleton;GO:0005737//cytoplasm;GO:0005737//cytoplasm;GO:0005856//cytoskeleton;GO:0005885//Arp2/3 protein complex;GO:0005885//Arp2/3 protein complex;GO:0005885//Arp2/3 protein complex;GO:0015629//actin cytoskeleton;GO:0015629//actin cytoskeleton;GO:0005737//cytoplasm;GO:000573…	GO:0003779//actin binding;GO:0003779//actin binding;GO:0003779//actin binding;GO:0003779//actin binding;	ko04810(Regulation of actin cytoskeleton)
Zm00001d043215	Actin-related protein 2/3 complex subunit 3	ACT	sp|Q1ECJ7|ARPC3_ARATH Actin-related protein 2/3 complex subunit 3 OS=Arabidopsis thaliana GN=ARPC3 PE=1 SV=1	GO:0030833//regulation of actin filament polymerization;GO:0030833//regulation of actin filament polymerization;GO:0034314//Arp2/3 complex-mediated actin nucleation;GO:0034314//Arp2/3 complex-mediated actin nucleation;GO:0034314//Arp2/3 complex-mediated actin nucleation;GO:0034314//Arp2/3 complex-mediated actin nucleation;	GO:0005737//cytoplasm;GO:0005737//cytoplasm;GO:0005856//cytoskeleton;GO:0005856//cytoskeleton;GO:0005856//cytoskeleton;GO:0005885//Arp2/3 protein complex;GO:0005885//Arp2/3 protein complex;GO:0005885//Arp2/3 protein complex;GO:0005885//Arp2/3 protein complex;	GO:0003779//actin binding;GO:0003779//actin binding;GO:0051015//actin filament binding;	ko04810(Regulation of actin cytoskeleton)
Zm00001d007806	Actin-related protein 2/3 complex subunit 2A	ACT	sp|Q8LGI3|ARC2A_ARATH Actin-related protein 2/3 complex subunit 2A OS=Arabidopsis thaliana GN=ARPC2A PE=1 SV=1	GO:0030041//actin filament polymerization;GO:0030041//actin filament polymerization;GO:0030833//regulation of actin filament polymerization;GO:0030833//regulation of actin filament polymerization;GO:0034314//Arp2/3 complex-mediated actin nucleation;GO:0034314//Arp2/3 complex-mediated actin nucleation;GO:0030041//actin filament polymerization;GO:0030041//actin filament polymerization;GO:0030833//r…	GO:0005737//cytoplasm;GO:0005737//cytoplasm;GO:0005856//cytoskeleton;GO:0005885//Arp2/3 protein complex;GO:0005885//Arp2/3 protein complex;GO:0015629//actin cytoskeleton;GO:0015629//actin cytoskeleton;GO:0005737//cytoplasm;GO:0005737//cytoplasm;GO:0005856//cytoskeleton;GO:0005885//Arp2/3 protein complex;GO:0005885//Arp2/3 protein complex;GO:0015629//actin cytoskeleton;GO:0015629//actin cytoskelet…	GO:0003779//actin binding;GO:0003779//actin binding;GO:0003779//actin binding;GO:0003779//actin binding;GO:0003779//actin binding;GO:0005200//structural constituent of cytoskeleton;GO:0005200//structural constituent of cytoskeleton;GO:0051015//actin filament binding;GO:0051015//actin filament binding;GO:0003779//actin binding;GO:0003779//actin binding;GO:0003779//actin binding;GO:0003779//actin b…	ko04810(Regulation of actin cytoskeleton)
Zm00001d034213	-	ACT	sp|A2X6S3|ARP3_ORYSI Actin-related protein 3 OS=Oryza sativa subsp. indica GN=ARP3 PE=3 SV=2	-	-	-	ko04810(Regulation of actin cytoskeleton)
Zm00001d014050	-	ACT	sp|A2X6S3|ARP3_ORYSI Actin-related protein 3 OS=Oryza sativa subsp. indica GN=ARP3 PE=3 SV=2	GO:0034314//Arp2/3 complex-mediated actin nucleation;GO:0034314//Arp2/3 complex-mediated actin nucleation;	GO:0005885//Arp2/3 protein complex;GO:0005885//Arp2/3 protein complex;	GO:0005524//ATP binding;GO:0051015//actin filament binding;	ko04810(Regulation of actin cytoskeleton)
Zm00001d043099	-	ACT	sp|A2X6S3|ARP3_ORYSI Actin-related protein 3 OS=Oryza sativa subsp. indica GN=ARP3 PE=3 SV=2	GO:0034314//Arp2/3 complex-mediated actin nucleation;	GO:0005885//Arp2/3 protein complex;	GO:0051015//actin filament binding;	ko04810(Regulation of actin cytoskeleton)
Zm00001d015896	-	ACT	sp|A2X6S3|ARP3_ORYSI Actin-related protein 3 OS=Oryza sativa subsp. indica GN=ARP3 PE=3 SV=2	GO:0034314//Arp2/3 complex-mediated actin nucleation;	GO:0005885//Arp2/3 protein complex;	GO:0005524//ATP binding;	ko04810(Regulation of actin cytoskeleton)
Zm00001d004259	Actin-related protein 9	ACT	sp|A2XQX0|ARP9_ORYSI Actin-related protein 9 OS=Oryza sativa subsp. indica GN=ARP9 PE=3 SV=2	GO:0006338//chromatin remodeling;GO:0006338//chromatin remodeling;GO:0006302//double-strand break repair;GO:0006338//chromatin remodeling;GO:0006338//chromatin remodeling;GO:0006355//regulation of transcription, DNA-templated;GO:0043044//chromatin remodeling;	GO:0031011//Ino80 complex;GO:0031011//Ino80 complex;GO:0031011//Ino80 complex;GO:0031011//Ino80 complex;GO:0031011//Ino80 complex;	-	-
Zm00001d049629	Actin-related protein 3	ACT	sp|A2X6S3|ARP3_ORYSI Actin-related protein 3 OS=Oryza sativa subsp. indica GN=ARP3 PE=3 SV=2	GO:0034314//Arp2/3 complex-mediated actin nucleation;GO:0034314//Arp2/3 complex-mediated actin nucleation;GO:0034314//Arp2/3 complex-mediated actin nucleation;	GO:0005885//Arp2/3 protein complex;GO:0005885//Arp2/3 protein complex;GO:0005885//Arp2/3 protein complex;	GO:0005524//ATP binding;GO:0051015//actin filament binding;GO:0005524//ATP binding;	ko04810(Regulation of actin cytoskeleton)
Zm00001d004260	Actin-related protein 9	ACT	sp|Q0JF03|ARP9_ORYSJ Actin-related protein 9 OS=Oryza sativa subsp. japonica GN=ARP9 PE=2 SV=1	GO:0006338//chromatin remodeling;GO:0006338//chromatin remodeling;GO:0043486//histone exchange;	GO:0000812//Swr1 complex;GO:0031011//Ino80 complex;GO:0031011//Ino80 complex;	GO:0031491//nucleosome binding;	-
Zm00001d034421	Actin-7	ACT	sp|P53496|ACT11_ARATH Actin-11 OS=Arabidopsis thaliana GN=ACT11 PE=1 SV=1	GO:0006468//protein phosphorylation;GO:0016310//phosphorylation;	GO:0005737//cytoplasm;GO:0005856//cytoskeleton;GO:0005737//cytoplasm;GO:0005856//cytoskeleton;GO:0005737//cytoplasm;GO:0005737//cytoplasm;GO:0005856//cytoskeleton;GO:0005737//cytoplasm;GO:0005856//cytoskeleton;	GO:0000166//nucleotide binding;GO:0005524//ATP binding;GO:0005524//ATP binding;GO:0000166//nucleotide binding;GO:0005524//ATP binding;GO:0005524//ATP binding;GO:0000166//nucleotide binding;GO:0005524//ATP binding;GO:0005524//ATP binding;GO:0000166//nucleotide binding;GO:0005524//ATP binding;GO:0005524//ATP binding;GO:0004672//protein kinase activity;GO:0005524//ATP binding;GO:0016301//kinase acti…	-
Zm00001d008652	-	ACT	sp|A2X6S3|ARP3_ORYSI Actin-related protein 3 OS=Oryza sativa subsp. indica GN=ARP3 PE=3 SV=2	GO:0034314//Arp2/3 complex-mediated actin nucleation;GO:0034314//Arp2/3 complex-mediated actin nucleation;	GO:0005885//Arp2/3 protein complex;GO:0005885//Arp2/3 protein complex;	GO:0005524//ATP binding;GO:0051015//actin filament binding;	ko04810(Regulation of actin cytoskeleton)
Zm00001d022465	F-actin-capping protein subunit alpha	F-actin	sp|O82631|CAPZA_ARATH F-actin-capping protein subunit alpha OS=Arabidopsis thaliana GN=At3g05520 PE=2 SV=2	GO:0051016//barbed-end actin filament capping;GO:0051016//barbed-end actin filament capping;GO:0051016//barbed-end actin filament capping;GO:0051693//actin filament capping;GO:0051016//barbed-end actin filament capping;GO:0051016//barbed-end actin filament capping;GO:0051016//barbed-end actin filament capping;GO:0051693//actin filament capping;GO:0051016//barbed-end actin filament capping;GO:0051…	GO:0008290//F-actin capping protein complex;GO:0008290//F-actin capping protein complex;GO:0008290//F-actin capping protein complex;GO:0008290//F-actin capping protein complex;GO:0008290//F-actin capping protein complex;GO:0008290//F-actin capping protein complex;GO:0008290//F-actin capping protein complex;GO:0008290//F-actin capping protein complex;GO:0008290//F-actin capping protein complex;GO:…	GO:0003779//actin binding;GO:0003779//actin binding;GO:0003779//actin binding;GO:0003779//actin binding;GO:0003779//actin binding;GO:0003779//actin binding;GO:0003779//actin binding;GO:0003779//actin binding;GO:0003779//actin binding;GO:0003779//actin binding;GO:0003779//actin binding;GO:0051015//actin filament binding;GO:0051015//actin filament binding;GO:0003779//actin binding;GO:0003779//actin…	ko04144(Endocytosis)
Zm00001d007146	F-actin-capping protein subunit alpha	F-actin	sp|O82631|CAPZA_ARATH F-actin-capping protein subunit alpha OS=Arabidopsis thaliana GN=At3g05520 PE=2 SV=2	GO:0051016//barbed-end actin filament capping;GO:0051016//barbed-end actin filament capping;GO:0051016//barbed-end actin filament capping;GO:0051693//actin filament capping;GO:0030036//actin cytoskeleton organization;GO:0030036//actin cytoskeleton organization;GO:0051016//barbed-end actin filament capping;GO:0051016//barbed-end actin filament capping;GO:0051016//barbed-end actin filament capping;…	GO:0008290//F-actin capping protein complex;GO:0008290//F-actin capping protein complex;GO:0008290//F-actin capping protein complex;GO:0008290//F-actin capping protein complex;GO:0008290//F-actin capping protein complex;GO:0008290//F-actin capping protein complex;GO:0008290//F-actin capping protein complex;GO:0030479//actin cortical patch;GO:0008290//F-actin capping protein complex;GO:0008290//F-…	GO:0003779//actin binding;GO:0003779//actin binding;GO:0003779//actin binding;GO:0051015//actin filament binding;GO:0051015//actin filament binding;GO:0003779//actin binding;GO:0003779//actin binding;GO:0003779//actin binding;GO:0003779//actin binding;GO:0003779//actin binding;GO:0003779//actin binding;	ko04144(Endocytosis)
Zm00001d029343	Probable F-actin-capping protein subunit beta	F-actin	sp|Q9M9G7|CAPZB_ARATH Probable F-actin-capping protein subunit beta OS=Arabidopsis thaliana GN=At1g71790 PE=1 SV=1	GO:0000902//cell morphogenesis;GO:0000902//cell morphogenesis;GO:0007015//actin filament organization;GO:0007015//actin filament organization;GO:0009408//response to heat;GO:0009408//response to heat;GO:0030036//actin cytoskeleton organization;GO:0030036//actin cytoskeleton organization;GO:0030036//actin cytoskeleton organization;GO:0051016//barbed-end actin filament capping;GO:0051016//barbed-en…	GO:0005737//cytoplasm;GO:0005737//cytoplasm;GO:0005737//cytoplasm;GO:0005856//cytoskeleton;GO:0005884//actin filament;GO:0008290//F-actin capping protein complex;GO:0008290//F-actin capping protein complex;GO:0008290//F-actin capping protein complex;GO:0008290//F-actin capping protein complex;GO:0005737//cytoplasm;GO:0005737//cytoplasm;GO:0005737//cytoplasm;GO:0005856//cytoskeleton;GO:0005884//ac…	GO:0003779//actin binding;GO:0003779//actin binding;GO:0003779//actin binding;GO:0051015//actin filament binding;GO:0051015//actin filament binding;GO:0003779//actin binding;GO:0003779//actin binding;GO:0003779//actin binding;GO:0051015//actin filament binding;GO:0051015//actin filament binding;	ko04144(Endocytosis)
Zm00001d035629	Actin-depolymerizing factor 4	ADF	sp|Q0DLA3|ADF7_ORYSJ Actin-depolymerizing factor 7 OS=Oryza sativa subsp. japonica GN=ADF7 PE=3 SV=2	GO:0030042//actin filament depolymerization;GO:0030042//actin filament depolymerization;	GO:0015629//actin cytoskeleton;GO:0015629//actin cytoskeleton;	GO:0003779//actin binding;GO:0003779//actin binding;GO:0003779//actin binding;	ko04810(Regulation of actin cytoskeleton)
Zm00001d034644	actin depolymerizing factor3	ADF	sp|Q41764|ADF3_MAIZE Actin-depolymerizing factor 3 OS=Zea mays GN=ADF3 PE=1 SV=1	GO:0030042//actin filament depolymerization;GO:0030042//actin filament depolymerization;GO:0030042//actin filament depolymerization;GO:0030042//actin filament depolymerization;	GO:0005737//cytoplasm;GO:0005737//cytoplasm;GO:0015629//actin cytoskeleton;GO:0015629//actin cytoskeleton;GO:0015629//actin cytoskeleton;GO:0015629//actin cytoskeleton;	GO:0003779//actin binding;GO:0003779//actin binding;GO:0003779//actin binding;GO:0003779//actin binding;GO:0003779//actin binding;GO:0003779//actin binding;	ko04810(Regulation of actin cytoskeleton)
Zm00001d029656	Actin-depolymerizing factor	ADF	sp|Q337A5|ADF10_ORYSJ Actin-depolymerizing factor 10 OS=Oryza sativa subsp. japonica GN=ADF10 PE=2 SV=1	GO:0030042//actin filament depolymerization;GO:0030042//actin filament depolymerization;GO:0030042//actin filament depolymerization;GO:0030042//actin filament depolymerization;GO:0030042//actin filament depolymerization;GO:0030042//actin filament depolymerization;	GO:0015629//actin cytoskeleton;GO:0015629//actin cytoskeleton;GO:0015629//actin cytoskeleton;GO:0015629//actin cytoskeleton;GO:0015629//actin cytoskeleton;GO:0015629//actin cytoskeleton;	GO:0003779//actin binding;GO:0003779//actin binding;GO:0003779//actin binding;GO:0003779//actin binding;GO:0003779//actin binding;GO:0003779//actin binding;GO:0003779//actin binding;GO:0003779//actin binding;GO:0003779//actin binding;	ko04810(Regulation of actin cytoskeleton)
Zm00001d040291	Dynein light chain type 1 family protein	Dynein	sp|Q24117|DYL1_DROME Dynein light chain 1, cytoplasmic OS=Drosophila melanogaster GN=ctp PE=1 SV=1	GO:0007017//microtubule-based process;GO:0007017//microtubule-based process;GO:2000582//obsolete positive regulation of microtubule motor activity, plus-end-directed;GO:2000582//obsolete positive regulation of microtubule motor activity, plus-end-directed;	GO:0005737//cytoplasm;GO:0005737//cytoplasm;GO:0005856//cytoskeleton;GO:0005868//cytoplasmic dynein complex;GO:0005868//cytoplasmic dynein complex;GO:0005874//microtubule;GO:0005874//microtubule;GO:0005875//microtubule associated complex;GO:0005875//microtubule associated complex;GO:0030286//dynein complex;GO:0030286//dynein complex;GO:0030286//dynein complex;GO:0030286//dynein complex;	GO:0003774//cytoskeletal motor activity;GO:0003774//cytoskeletal motor activity;GO:0045505//dynein intermediate chain binding;GO:0045505//dynein intermediate chain binding;GO:0051959//dynein light intermediate chain binding;GO:0051959//dynein light intermediate chain binding;	ko05132(Salmonella infection)
Zm00001d008330	Dynein light chain type 1 family protein	Dynein	sp|Q24117|DYL1_DROME Dynein light chain 1, cytoplasmic OS=Drosophila melanogaster GN=ctp PE=1 SV=1	GO:0007017//microtubule-based process;GO:0007017//microtubule-based process;GO:2000582//obsolete positive regulation of microtubule motor activity, plus-end-directed;GO:2000582//obsolete positive regulation of microtubule motor activity, plus-end-directed;GO:0007017//microtubule-based process;GO:0007017//microtubule-based process;	GO:0005737//cytoplasm;GO:0005737//cytoplasm;GO:0005856//cytoskeleton;GO:0005868//cytoplasmic dynein complex;GO:0005868//cytoplasmic dynein complex;GO:0005874//microtubule;GO:0005874//microtubule;GO:0005875//microtubule associated complex;GO:0005875//microtubule associated complex;GO:0030286//dynein complex;GO:0030286//dynein complex;GO:0030286//dynein complex;GO:0030286//dynein complex;GO:0005737…	GO:0003774//cytoskeletal motor activity;GO:0003774//cytoskeletal motor activity;GO:0045505//dynein intermediate chain binding;GO:0045505//dynein intermediate chain binding;GO:0051959//dynein light intermediate chain binding;GO:0051959//dynein light intermediate chain binding;GO:0003774//cytoskeletal motor activity;GO:0003774//cytoskeletal motor activity;	ko05132(Salmonella infection)
Zm00001d039512	hexokinase1	Hexokinase	sp|Q1WM15|HXK8_ORYSJ Hexokinase-8 OS=Oryza sativa subsp. japonica GN=HXK8 PE=2 SV=2	GO:0001678//cellular glucose homeostasis;GO:0001678//cellular glucose homeostasis;GO:0001678//cellular glucose homeostasis;GO:0005975//carbohydrate metabolic process;GO:0005975//carbohydrate metabolic process;GO:0006096//glycolytic process;GO:0006096//glycolytic process;GO:0006096//glycolytic process;GO:0016310//phosphorylation;GO:0046835//carbohydrate phosphorylation;GO:0051156//glucose 6-phosph…	GO:0005623//obsolete cell;GO:0005829//cytosol;GO:0005829//cytosol;GO:0005623//obsolete cell;GO:0005623//obsolete cell;GO:0005623//obsolete cell;GO:0005623//obsolete cell;GO:0005623//obsolete cell;GO:0005623//obsolete cell;GO:0005623//obsolete cell;GO:0005829//cytosol;GO:0005829//cytosol;GO:0005623//obsolete cell;GO:0005623//obsolete cell;GO:0005623//obsolete cell;GO:0005623//obsolete cell;GO:0005…	GO:0000166//nucleotide binding;GO:0004340//glucokinase activity;GO:0004340//glucokinase activity;GO:0004396//hexokinase activity;GO:0004396//hexokinase activity;GO:0004396//hexokinase activity;GO:0005524//ATP binding;GO:0005524//ATP binding;GO:0005524//ATP binding;GO:0005536//glucose binding;GO:0005536//glucose binding;GO:0008865//fructokinase activity;GO:0008865//fructokinase activity;GO:0016301…	ko04973(Carbohydrate digestion and absorption);ko00500(Starch and sucrose metabolism);ko00052(Galactose metabolism);ko00051(Fructose and mannose metabolism);ko00010(Glycolysis / Gluconeogenesis)
Zm00001d037861	hexokinase8	Hexokinase	sp|Q2KNB5|HXK10_ORYSJ Hexokinase-10 OS=Oryza sativa subsp. japonica GN=HXK10 PE=2 SV=1	GO:0001678//cellular glucose homeostasis;GO:0001678//cellular glucose homeostasis;GO:0001678//cellular glucose homeostasis;GO:0005975//carbohydrate metabolic process;GO:0005975//carbohydrate metabolic process;GO:0006096//glycolytic process;GO:0006096//glycolytic process;GO:0006096//glycolytic process;GO:0006096//glycolytic process;GO:0016310//phosphorylation;GO:0046835//carbohydrate phosphorylati…	GO:0005623//obsolete cell;GO:0005829//cytosol;GO:0005829//cytosol;	GO:0000166//nucleotide binding;GO:0004340//glucokinase activity;GO:0004340//glucokinase activity;GO:0004396//hexokinase activity;GO:0004396//hexokinase activity;GO:0004396//hexokinase activity;GO:0005524//ATP binding;GO:0005524//ATP binding;GO:0005524//ATP binding;GO:0005536//glucose binding;GO:0005536//glucose binding;GO:0008865//fructokinase activity;GO:0008865//fructokinase activity;GO:0016301…	ko04973(Carbohydrate digestion and absorption);ko00500(Starch and sucrose metabolism);ko00052(Galactose metabolism);ko00051(Fructose and mannose metabolism);ko00010(Glycolysis / Gluconeogenesis)
Zm00001d037689	hexokinase7	Hexokinase	sp|Q1WM16|HXK7_ORYSJ Hexokinase-7 OS=Oryza sativa subsp. japonica GN=HXK7 PE=2 SV=2	GO:0001678//cellular glucose homeostasis;GO:0001678//cellular glucose homeostasis;GO:0001678//cellular glucose homeostasis;GO:0005975//carbohydrate metabolic process;GO:0005975//carbohydrate metabolic process;GO:0006096//glycolytic process;GO:0006096//glycolytic process;GO:0006096//glycolytic process;GO:0016310//phosphorylation;GO:0046835//carbohydrate phosphorylation;GO:0051156//glucose 6-phosph…	GO:0005623//obsolete cell;GO:0005829//cytosol;GO:0005829//cytosol;GO:0005623//obsolete cell;GO:0005623//obsolete cell;	GO:0000166//nucleotide binding;GO:0004340//glucokinase activity;GO:0004340//glucokinase activity;GO:0004396//hexokinase activity;GO:0004396//hexokinase activity;GO:0004396//hexokinase activity;GO:0005524//ATP binding;GO:0005524//ATP binding;GO:0005524//ATP binding;GO:0005536//glucose binding;GO:0005536//glucose binding;GO:0008865//fructokinase activity;GO:0008865//fructokinase activity;GO:0016301…	ko04973(Carbohydrate digestion and absorption);ko00500(Starch and sucrose metabolism);ko00052(Galactose metabolism);ko00051(Fructose and mannose metabolism);ko00010(Glycolysis / Gluconeogenesis)
Zm00001d026587	Zinc finger C-x8-C-x5-C-x3-H type family protein	Zinc finger C-x8-C-x5-C-x3-H type family protein	sp|Q0J952|C3H32_ORYSJ Zinc finger CCCH domain-containing protein 32 OS=Oryza sativa subsp. japonica GN=Os04g0671800 PE=2 SV=1	GO:0016973//poly(A)+ mRNA export from nucleus;GO:0016973//poly(A)+ mRNA export from nucleus;	GO:0000346//transcription export complex;GO:0005622//intracellular anatomical structure;	GO:0046872//metal ion binding;GO:0046872//metal ion binding;GO:0046872//metal ion binding;GO:0003729//mRNA binding;GO:0003729//mRNA binding;GO:0046872//metal ion binding;GO:0046872//metal ion binding;GO:0046872//metal ion binding;GO:0046872//metal ion binding;GO:0046872//metal ion binding;GO:0046872//metal ion binding;	-
Zm00001d051838	Zinc finger C-x8-C-x5-C-x3-H type family protein	Zinc finger C-x8-C-x5-C-x3-H type family protein	sp|Q6K977|C3H19_ORYSJ Zinc finger CCCH domain-containing protein 19 OS=Oryza sativa subsp. japonica GN=Os02g0831100 PE=2 SV=2	GO:0016973//poly(A)+ mRNA export from nucleus;GO:0016973//poly(A)+ mRNA export from nucleus;	GO:0000346//transcription export complex;GO:0005622//intracellular anatomical structure;	GO:0003729//mRNA binding;GO:0003729//mRNA binding;GO:0046872//metal ion binding;GO:0046872//metal ion binding;GO:0046872//metal ion binding;	-
Zm00001d028695	Protein MODIFIER OF SNC1 11	Protein MODIFIER OF SNC1 11	-	GO:0016973//poly(A)+ mRNA export from nucleus;GO:0016973//poly(A)+ mRNA export from nucleus;	GO:0005634//nucleus;GO:0005634//nucleus;	-	-
Zm00001d013359	Unknown protein	Unknown protein	-	-	-	-	-
