# Supplementary material for: Characterization of Cytoskeletal Profilin Genes in Plasticity Elongation of Mesocotyl and Coleoptile of Maize Under Diverse Abiotic Stresses
Source: Int J Mol Sci. 2024 Oct 30;25(21):11693. doi: 10.3390/ijms252111693 (PMC11546416; doi:10.3390/ijms252111693)
Supplement: Supplementary file 1 [file ijms-25-11693-s001.zip › Table S4.xlsx]

## Sheet: Sheet1
Table S4 The transcripts per million (TPM) expression patterns of eight profilin (PRF) genes and their 37 interacting genes in mesocotyl (MES) and coleoptile (COL) of W64A and K12 seedlings under three treatments by RNA-sequencing (RNA-Seq).
Gene ID	K3C	K20C	K20EC	K3M	K20M	K20EM	W3C	W20C	W20EC	W3M	S20M	W20EM
ZmPRF1.1	0	0.0667398	1.73988	0	0	0	0	0	0	0	0	0
ZmPRF1.2	0.0226926	0	2.45334	0	0	0	0	0	0	0	0	0
ZmPRF2.1	136.926	12.5774	167.664	11.9207	7.65605	14.2869	63.0848	67.3026	68.0238	34.1638	8.01433	1.70561
ZmPRF3.1	473.829	455.023	487.613	248.628	461.77	587.073	307.357	272.264	213.832	189.237	197.951	343.479
ZmPRF3.2	0	0	0	0	0	0	0	0	0	0.0124125	0.0436951	0
ZmPRF3.3	48.852	58.3979	52.9734	57.2866	30.3626	55.8894	37.6016	42.7088	39.9955	37.3295	39.3045	38.6282
ZmPRF3.4	0.103637	0	0.385849	0.464587	0.742494	0.611933	0.961242	0	0.130834	0.0705882	0.190084	0
ZmPRF3.5	0.208012	0.533926	0.178993	1.03527	0.375155	2.37107	0.183003	0.444128	0.194603	0.942399	0.625324	0
Zm00001d037861	0	0	0	0	0	0	0	0	0	0	0	0
Zm00001d037689	167.36	785.922	43.7422	434.087	530.426	106.299	290.491	658.189	449.157	387.653	683.963	515.528
Zm00001d039512	19.8273	87.4154	34.6139	38.877	159	37.4608	26.4771	97.2358	138.587	39.7171	152.886	134.714
Zm00001d028695	17.9266	13.0172	21.5956	22.9605	13.9125	12.076	30.8009	27.148	27.7315	18.6613	30.4695	30.6944
Zm00001d026587	8.50539	15.2269	9.88982	16.3525	2.1454	9.19923	16.9497	19.2971	25.7753	17.1784	19.0703	15.6482
Zm00001d051838	10.7572	17.0926	24.6998	20.451	23.7262	8.20888	22.4768	28.4159	18.7111	18.4968	11.4329	4.24484
Zm00001d040291	95.6263	212.472	93.4349	160.339	162.103	100.007	105.024	148.275	120.006	57.1204	130.089	166.486
Zm00001d035629	49.8414	49.4886	90.2077	36.5149	196.651	245.399	64.9083	33.8562	35.9753	49.4131	28.0569	28.3509
Zm00001d008330	12.4203	11.5808	23.0684	10.6611	23.6223	34.5507	27.8048	17.3028	14.8	19.3101	12.0066	10.3289
Zm00001d004087	0	0	0.0503919	0	0	0	0.0250076	0	0	0	0	0
Zm00001d003298	0	0	0	0	0	0	0.249254	0.199125	0.264234	0.98447	0.230691	0.85008
Zm00001d034421	14.9533	14.1057	15.1324	25.8801	13.7673	22.7102	13.0749	17.1176	17.4098	28.0842	14.8682	22.6306
Zm00001d034644	360.145	356.31	515.083	279.98	640.745	830.168	283.336	358.429	246.021	344.595	272.749	188.849
Zm00001d029656	0.16714	0.135349	0.579478	0.95681	0.0674977	4.41424	1.23569	0.584853	1.11051	0	0.826954	0.749824
Zm00001d029343	24.7187	24.6453	33.6828	28.2989	22.9404	32.4198	30.902	29.8172	29.8852	24.0563	30.0416	24.3647
Zm00001d016207	5.82819	5.43993	17.5035	7.09953	8.946	18.852	7.43388	5.30359	4.01824	9.42707	5.48684	3.47899
Zm00001d016203	13.9629	8.66255	22.7536	12.0818	10.0123	17.7146	9.57118	5.38632	3.29978	6.2501	3.53067	2.17139
Zm00001d018484	11.8355	11.3413	30.2462	15.9128	16.8542	33.324	13.7472	13.8942	13.6082	20.2552	16.3928	11.9028
Zm00001d012854	26.5129	21.0357	46.8022	28.0238	22.6302	33.3386	24.3992	25.0984	20.2019	14.8446	17.649	21.3837
Zm00001d043215	0.210477	0.281736	3.21759	0.433746	2.08364	3.83383	2.4085	1.66029	2.01222	2.8378	2.67749	1.73992
Zm00001d019042	1.72564	1.18323	11.1981	2.30634	8.88527	15.0195	5.23079	3.6216	4.35475	7.12838	4.91707	3.61289
Zm00001d053123	17.5979	12.2732	31.3919	21.0825	23.0597	26.1987	18.9555	21.9725	16.8943	19.592	18.2903	16.1618
Zm00001d003039	9.36243	2.76834	11.0745	4.37971	4.75947	8.52486	6.65633	2.8702	2.85292	7.54878	2.19128	3.46563
Zm00001d007806	8.82013	5.73791	11.8467	11.1466	7.63916	10.0206	9.20195	6.32642	6.60839	8.49781	5.70567	6.02624
Zm00001d022558	38.615	30.7927	45.0392	39.6761	25.3297	28.1021	36.4083	38.9677	25.7305	25.2384	33.3526	37.2374
Zm00001d034213	0	0	0	0	0	0	0	0	0	0	0	0
Zm00001d051913	10.5858	12.228	20.3894	15.7019	19.7871	25.852	11.5346	19.1702	21.2086	15.1277	24.5216	22.8023
Zm00001d014050	0	0	0	0	0	0	0	0	0	0	0	0
Zm00001d043099	0.0432064	0.256178	0.0512596	0.113791	0.277128	0	0.0949606	0.0725554	0.25347	0.331266	0.156645	0.504938
Zm00001d015896	0	0	0	0	0	0	0	0	0	0	0	0
Zm00001d004259	6.15318	4.94107	16.038	7.86392	9.23416	12.0189	17.0099	19.1136	15.2802	17.6385	9.78541	11.5043
Zm00001d049629	3.01874	3.35959	7.07875	6.78633	8.27435	14.42	5.55341	10.6524	12.6031	15.9243	11.9679	10.8309
Zm00001d004260	6.15318	4.94107	16.038	7.86392	9.23416	12.0189	17.0099	19.1136	15.2802	17.6385	9.78541	11.5043
Zm00001d022465	4.82484	3.97288	12.9081	8.32502	4.93064	9.85051	5.4034	5.33971	2.15739	2.84143	4.30667	1.89683
Zm00001d007146	12.5594	10.8469	25.8902	15.6116	14.6304	13.4935	24.0656	29.4124	41.896	32.0953	29.327	40.8636
Zm00001d013359	6.31896	6.19833	9.67048	6.87492	3.82931	4.47739	11.6516	9.93593	10.7554	9.90891	7.65239	3.53698
Zm00001d008652	0.0306102	0.0951904	0	0	0	0.184038	0.11633	0	0.0451039	0.0568484	0	0.264833
W3M: MES of W64A seedlings at 3 cm sowing depth; W20M: MES of W64A seedlings at 20 cm deep-sowing stress; W20EM: MES of W64A seedlings were treated with 2.0 mg g-1 24-epibrassinolide (EBR) application at 20 cm deep-sowing stress; W3C: COL of W64A seedlings at 3 cm sowing depth; W20C: COL of W64A seedlings at 20 cm deep-sowing stress; W20EC: COL of W64A seedlings were treated with 2.0 mg g-1 EBR a…
