# Supplementary material for: Characterization of Cytoskeletal Profilin Genes in Plasticity Elongation of Mesocotyl and Coleoptile of Maize Under Diverse Abiotic Stresses
Source: Int J Mol Sci. 2024 Oct 30;25(21):11693. doi: 10.3390/ijms252111693 (PMC11546416; doi:10.3390/ijms252111693)
Supplement: Supplementary file 1 [file ijms-25-11693-s001.zip › Table S5.xlsx]

## Sheet: Sheet1
Table S5 The transcripts per million (TPM) expression patterns of eight profilin (PRF) genes and their 37 interacting genes in mesocotyl (MES) and coleoptile (COL) of Zheng58 seedlings under four treatments by RNA-sequencing (RNA-Seq).
Gene ID	COL.Red	COL.Blue	COL.White	COL.Dark	MES.Red	MES.Blue	MES.White	MES.Dark
ZmPRF1.1	0	0	0	0	0	0	0	0
ZmPRF1.2	0	0	0	0.0280931	0	0	0	0
ZmPRF2.1	2.05821	7.51585	0.0389203	0.916063	1.36066	7.21993	0.335071	3.53907
ZmPRF3.1	285.904	293.468	235.414	327.204	315.925	325.06	326.36	376.457
ZmPRF3.2	12.1274	9.39891	3.9113	9.41027	9.316	12.0223	5.7178	12.9535
ZmPRF3.3	448.174	529.874	369.459	644.661	390.144	389.887	369.196	562.581
ZmPRF3.5	0.636603	1.09007	0.0884289	0	0.580152	0.445691	0.0958066	0.254608
ZmPRF3.4	2.13309	1.27433	0.629578	2.41154	0.117983	0.264404	0.34246	0.244305
Zm00001d037861	0	0	0	0	0	0	0	0
Zm00001d037689	235.054	290.136	163.019	340.376	220.057	248.185	489.124	292.982
Zm00001d039512	55.7255	67.6174	33.9043	69.6772	54.4317	43.1638	24.6237	38.9085
Zm00001d028695	27.9073	23.6937	13.7814	18.0552	34.5283	43.2581	21.3407	27.7454
Zm00001d026587	17.1427	16.038	8.11509	19.6902	15.9757	19.8012	9.51035	20.2237
Zm00001d051838	38.7956	35.9912	20.9535	31.5934	45.8937	47.4092	29.0326	35.2329
Zm00001d040291	33.6842	33.6651	39.017	44.3628	35.6396	40.037	23.7192	36.8137
Zm00001d035629	54.89	55.006	100.46	83.549	58.881	77.0567	88.069	88.736
Zm00001d008330	14.7461	15.3587	15.3846	18.9819	18.8589	17.2516	16.0606	21.0057
Zm00001d004087	0	0	0	0	0	0	0	0
Zm00001d003298	0	0	0	0	0	0	0	0
Zm00001d034421	1.77984	1.56189	0.100871	0.348572	2.01952	2.64683	0.195614	1.02918
Zm00001d034644	530.969	432.832	479.717	569.639	567.938	411.676	394.748	470.038
Zm00001d029656	2.11725	3.45083	0.0480866	0.0597653	3.41665	5.34536	0	1.545
Zm00001d029343	18.0072	17.0164	14.3993	14.6958	18.1261	20.4997	17.8633	17.6328
Zm00001d016207	4.36078	3.32436	1.81303	4.19993	5.46509	5.04243	2.83255	4.69908
Zm00001d016203	18.2002	13.6942	5.62134	16.4277	22.7174	21.561	10.5193	21.1478
Zm00001d018484	43.8626	32.5695	43.1588	37.3927	49.5971	49.8379	59.4828	37.4056
Zm00001d012854	26.6201	24.5794	20.0307	17.7086	30.5374	38.1614	16.8802	26.1493
Zm00001d043215	0.0186386	0.0414104	0.0150078	0.0080098	0.045115	0.0251425	0.0272296	0.0147773
Zm00001d019042	2.04578	1.36335	0.771873	2.18775	2.84513	2.78152	1.6437	2.40584
Zm00001d053123	16.0866	11.9247	7.34928	12.4455	21.1559	20.7608	9.96259	14.6252
Zm00001d003039	3.70356	3.7283	1.0859	0.607136	7.68215	7.73021	13.3397	6.7623
Zm00001d007806	40.1466	32.5779	29.4729	33.4903	44.2819	43.0354	41.371	34.903
Zm00001d022558	23.935	23.7511	19.9476	19.8312	28.5792	28.1376	15.4906	20.1088
Zm00001d034213	0	0	0	0	0	0	0	0
Zm00001d051913	20.6884	16.1147	14.4718	17.8321	26.8504	23.6558	16.6464	21.5234
Zm00001d014050	0	0	0	0	0	0	0	0
Zm00001d043099	0	0.038717	0.0102441	0.0707844	0.0142531	0	0.0110612	0
Zm00001d015896	0	0	0	0	0	0	0	0
Zm00001d004259	12.2671	11.4809	5.07207	11.9789	14.9252	16.802	7.7524	16.05
Zm00001d049629	13.7911	9.55531	16.0509	11.7608	11.7853	10.8491	18.566	11.9271
Zm00001d004260	8.18179	8.65763	0.952041	7.49281	11.491	9.81909	2.07113	12.6567
Zm00001d022465	12.2655	6.53336	6.55598	11.3078	11.798	7.60431	3.03207	4.14271
Zm00001d007146	21.7181	17.1211	15.8475	26.0844	22.7437	20.7124	29.5001	19.2236
Zm00001d013359	12.4356	10.3073	11.1933	9.19009	9.71185	13.9621	4.0193	9.9468
Zm00001d008652	0.409376	0.232395	0	0.214707	0.188384	0.0347922	0.0386696	0.156376
MES.Red: mesocotyl was cultured in red light; MES.Blue: mesocotyl was cultured in blue light; MES.White: mesocotyl was cultured in white light; MES.Dark: mesooctyl was cultured in dark-ness; COL.Red: coleoptile was cultured in red light; COL.Blue: coleoptile was cultured in blue light; COL.White: coleoptile was cultured in white light; COL.Dark: coleoptile was cultured in darkness.
