# Supplementary material for: Characterization of Cytoskeletal Profilin Genes in Plasticity Elongation of Mesocotyl and Coleoptile of Maize Under Diverse Abiotic Stresses
Source: Int J Mol Sci. 2024 Oct 30;25(21):11693. doi: 10.3390/ijms252111693 (PMC11546416; doi:10.3390/ijms252111693)
Supplement: Supplementary file 1 [file ijms-25-11693-s001.zip › Table S6.xlsx]

## Sheet: Sheet1
Table S6 Sequences of primers used in quantitative real-time PCR (qRT-PCR).
Nomenclature	Gene_ID	Forward primer Sequence (5' to 3')	Reverse primer Sequence (5' to 3')
ZmPRF2.1	Zm00001d043523	CTGAGGAGATGGCCAACGT	GTCATGGGCTCGTCGTAGA
ZmPRF3.2	Zm00001d053631	ATCCGAGGAAAGAAGGGAGC	GGAGGGTCATCAGCAGAAGT
ZmPRF3.1	Zm00001d036213	TTCCCCGAGTTAAAGCCTGA	GGACATGCCGGTTTTCTTGA
ZmPRF3.5	Zm00001d038783	CGCATTCCCCGAGTTCAAG	CTTCTTGCCACGGATGACAG
ZmPRF3.4	Zm00001d010797	GTTCAAGACCGAGGACATGG	GTCTTCTTCACGGTGATGCC
ZmPRF1.1	Zm00001d012772	CCCACAGTTCAAGACAGAGG	CAGTTATGCCTCCAGATCCCT
ZmPRF1.2	Zm00001d012773	CCGCATTCCCACAGTTCAAG	TCGTAGATGCCGATCACCAG
ZmPRF3.3	Zm00001d045323	GAACCTGGAACTCTTGCACC	ACCATATTGCATTGCCCTGG
Actin-1	Zm00001d010159	CGATTGAGCATGGCATTGTCA	CCCACTAGCGTACAACGAA
